# Supplementary material for: Extant Earthly Microbial Mats and Microbialites as Models for Exploration of Life in Extraterrestrial Mat Worlds
Source: Life (Basel). 2021 Aug 27;11(9):883. doi: 10.3390/life11090883 (PMC8468739; doi:10.3390/life11090883)
Supplement: Supplementary file 1 [file life-11-00883-s001.zip]

Archive with 1 entries (1 files):
- life-1301691-supplementary.pdf
